# Supplementary material for: Epidemiology of Traumatic Injuries at a Single Regional Trauma Center in South Korea: Age-Specific and Temporal Trends (2014–2023)
Source: Healthcare (Basel). 2025 Mar 31;13(7):773. doi: 10.3390/healthcare13070773 (PMC11988991; doi:10.3390/healthcare13070773)
Supplement: Supplementary file 1 [file healthcare-13-00773-s001.zip]

Archive with 1 entries (1 files):
- healthcare-3496089-supplementary.pdf
